# Supplementary material for: Ptychoptera deleta Novák, 1877 from the Early Miocene of the Czech Republic: redescription of the first fossil attributed to Ptychopteridae (Diptera)
Source: Zookeys. 2011 Sep 24;(130):299–305. doi: 10.3897/zookeys.130.1401 (PMC3260767; doi:10.3897/zookeys.130.1401)
Supplement: XML Treatment for Ptychoptera [file zookeys.130.1401-treatment1.xml]

<!DOCTYPE tp:taxon-treatment
  PUBLIC "-//TaxonX//DTD Taxonomic Treatment Publishing DTD v0 20100105//EN" "tax-treatment-NSO.dtd">
<tp:taxon-treatment xmlns:tp="http://www.plazi.org/taxpub"><tp:treatment-meta><mixed-citation publication-type="journal"><person-group><name><surname>Krzemiński</surname><given-names>Wieslaw</given-names></name><name><surname>Prokop</surname><given-names>Jakub</given-names></name></person-group><article-title><italic>Ptychoptera deleta</italic> Novák, 1877 from the Early Miocene of the Czech Republic: redescription of the first fossil attributed to Ptychopteridae (Diptera)</article-title><source>Zookeys</source><day>24</day><month>9</month><year>2011</year><volume>2011</volume><issue>130</issue><fpage>299</fpage><lpage>305</lpage><pub-id pub-id-type="doi">10.3897/zookeys.130.1401</pub-id></mixed-citation></tp:treatment-meta><tp:nomenclature><label>Genus</label><tp:taxon-name>
                            <tp:taxon-name-part taxon-name-part-type="genus">Ptychoptera</tp:taxon-name-part>
                        </tp:taxon-name><tp:taxon-authority>Meigen, 1803</tp:taxon-authority></tp:nomenclature><tp:treatment-sec sec-type="Type species"><title>Type species.</title><p><italic><tp:taxon-name>Tipula contaminata</tp:taxon-name></italic> Linnaeus, 1758</p></tp:treatment-sec></tp:taxon-treatment>
