# Supplementary material for: Ptychoptera deleta Novák, 1877 from the Early Miocene of the Czech Republic: redescription of the first fossil attributed to Ptychopteridae (Diptera)
Source: Zookeys. 2011 Sep 24;(130):299–305. doi: 10.3897/zookeys.130.1401 (PMC3260767; doi:10.3897/zookeys.130.1401)
Supplement: XML Treatment for Ptychoptera deleta [file zookeys.130.1401-treatment2.xml]

<!DOCTYPE tp:taxon-treatment
  PUBLIC "-//TaxonX//DTD Taxonomic Treatment Publishing DTD v0 20100105//EN" "tax-treatment-NSO.dtd">
<tp:taxon-treatment xmlns:tp="http://www.plazi.org/taxpub"><tp:treatment-meta><mixed-citation publication-type="journal"><person-group><name><surname>Krzemiński</surname><given-names>Wieslaw</given-names></name><name><surname>Prokop</surname><given-names>Jakub</given-names></name></person-group><article-title><italic>Ptychoptera deleta</italic> Novák, 1877 from the Early Miocene of the Czech Republic: redescription of the first fossil attributed to Ptychopteridae (Diptera)</article-title><source>Zookeys</source><day>24</day><month>9</month><year>2011</year><volume>2011</volume><issue>130</issue><fpage>299</fpage><lpage>305</lpage><pub-id pub-id-type="doi">10.3897/zookeys.130.1401</pub-id></mixed-citation></tp:treatment-meta><tp:nomenclature><tp:taxon-name>
                            <tp:taxon-name-part taxon-name-part-type="genus">Ptychoptera</tp:taxon-name-part>
                            <tp:taxon-name-part taxon-name-part-type="species">deleta</tp:taxon-name-part>
                        <object-id xmlns:xlink="http://www.w3.org/1999/xlink" xlink:type="simple">http://species-id.net/wiki/Ptychoptera_deleta</object-id>
                        </tp:taxon-name><tp:taxon-authority>Novák, 1877</tp:taxon-authority><xref ref-type="fig" rid="F2">Figs 2A–C</xref><tp:nomenclature-citation-list><tp:nomenclature-citation><tp:taxon-name>Ptychoptera deleta</tp:taxon-name><comment>Novák, 1877: p. 88, Pl. II, Fig.1.</comment></tp:nomenclature-citation><tp:nomenclature-citation><tp:taxon-name>Ptychopterula deleta</tp:taxon-name><comment>(Novák, 1877): <xref ref-type="bibr" rid="B8">Handlirsch (1909)</xref>: p. 264, 269.</comment></tp:nomenclature-citation><tp:nomenclature-citation><tp:taxon-name>Liriope</tp:taxon-name><comment> (“<italic><tp:taxon-name>Ptychopterula</tp:taxon-name></italic>”) <italic>deleta</italic> (Novák, 1878): Peus (1958):p. 12, fig. 17.</comment></tp:nomenclature-citation></tp:nomenclature-citation-list></tp:nomenclature><tp:treatment-sec sec-type="Diagnosis"><title>Diagnosis.</title><p> Rs very short; R4+5 five times longer than Rs; R4 nearly as long as R4+5; wing coloration pattern with isolated subapical spot and without spot on R2.</p></tp:treatment-sec><tp:treatment-sec sec-type="Redescription"><title>Redescription.</title><p> Wing with original coloration pattern of dark clouds visible in medial and distal part; Sc rather long, ending opposite proximal third part of R3; R1<!--PageBreak--> long; cross vein r-r (R2) at its about two lengths before tip of R1; Rs very short; R4+5 five times longer than Rs; R4 nearly as long as R4+5; cross vein r-m just before forks of Rs and of M; distal part R5 and most part of medial veins not preserved, cross vein m-cu about its length behind origin of M3+4; A1 rather long, its distalmost section strongly curved to posterior wing margin.</p><fig id="F2" position="float" orientation="portrait"><label>Figure 2 A–C.</label><caption><p> <italic><tp:taxon-name>Ptychoptera deleta</tp:taxon-name></italic> Novák, 1877 <bold>A</bold> photograph of holotype specimen No. NM-P947 <bold>B</bold> original line drawing of wing venation from <xref ref-type="bibr" rid="B20">Novák (1877)</xref> <bold>C</bold> line drawing of wing venation (reconstruction) <bold>D</bold> <italic><tp:taxon-name>Ptychoptera agnes</tp:taxon-name></italic> Krzemiński and Zwick, 1993, drawing of wing venation (scale bar represents 1 mm).</p></caption><graphic xmlns:xlink="http://www.w3.org/1999/xlink" xlink:href="ZooKeys-130-299-g002.jpg" position="float" orientation="portrait" xlink:type="simple"/></fig></tp:treatment-sec><tp:treatment-sec sec-type="Dimensions"><title>Dimensions.</title><p>Length of wing fragment about 7 mm, probable total length about 7.1 mm; maximum width about 1.8 mm.</p></tp:treatment-sec><tp:treatment-sec sec-type="Holotype"><title>Holotype.</title><p> No. NM-P947 (imprint of nearly complete wing with medio-apical part missing, posterior wing margin is partially broken, venation well preserved with traces of original pattern of coloration). Specimen is housed in collection of National Museum in Prague, Czech Republic.</p></tp:treatment-sec><tp:treatment-sec sec-type="Age and layer"><title>Age and layer.</title><p>Early Miocene (Ottnangian/Karpatian), Cypris Formation (grey claystone) <italic>sensu</italic> <xref ref-type="bibr" rid="B28">Rojík (2004)</xref>.</p></tp:treatment-sec><tp:treatment-sec sec-type="Discussion"><title>Discussion.</title><p>We provide a re-description of the holotype specimen with several inaccurate characters in wing venation corrected in comparison to the original drawing of Novák, e.g., ending of R1 to anterior wing margin, indication of coloration pattern, A1 basally running parallel to Cu for long distance and ending in posterior wing margin, several missing or present cross-veins. Moreover, we supplement the description by the first photograph of this specimen (unavailable in 1877).</p><p>Unfortunately the single diagnostic wing character (M1+2 fork) of the subfamily <tp:taxon-name>Ptychopterinae</tp:taxon-name> is not preserved. However, the wing venation pattern with very well visible crossvein r-m positioned just before M forking into M1+2 and M3+4, and original color pattern of <italic><tp:taxon-name>Ptychoptera deleta</tp:taxon-name></italic> show considerable similarities to recent species of <italic><tp:taxon-name>Ptychoptera</tp:taxon-name></italic>. These are distinct apomorphic characters present only in this genus within the family <tp:taxon-name>Ptychopteridae</tp:taxon-name>. The wing venation of <italic><tp:taxon-name>Ptychoptera deleta</tp:taxon-name></italic> is somewhat similar to the recent <italic><tp:taxon-name>Ptychoptera agnes</tp:taxon-name></italic> Krzemiński &amp; Zwick, 1993 described from Hungary (<xref ref-type="fig" rid="F2">Figs 2C–D</xref>). This fact is not surprising due to the Early Miocene age of our fossil (about 18–16 Ma) and considerably high morphological stability of insects (<xref ref-type="bibr" rid="B19">Nel and Prokop 2009</xref>; <xref ref-type="bibr" rid="B9">Hörnschemeyer et al. 2009</xref>). Finally, our present re-examination of the holotype confirms the great erudition of the Czech pioneer palaeontomologist Dr Ottomar Novák who correctly attributed the fossil species to the otherwise modern genus <italic><tp:taxon-name>Ptychoptera</tp:taxon-name></italic>.</p></tp:treatment-sec><ref-list><ref id="B20"><mixed-citation xmlns:xlink="http://www.w3.org/1999/xlink" xlink:type="simple"><person-group><name name-style="western"><surname>Novák</surname><given-names>O</given-names></name></person-group> (<year>1877</year>)<article-title> Fauna der Cyprisschiefer des Egerer Tertiärbeckens.</article-title> <source>Sitzungsberichte der Koeniglichen Akademie der Wissenschaften, Mathematisch-Naturwissenschaftliche Classe </source> <volume>76</volume>: <fpage>71</fpage>-<lpage>96</lpage>.</mixed-citation></ref><ref id="B8"><mixed-citation xmlns:xlink="http://www.w3.org/1999/xlink" xlink:type="simple"><person-group><name name-style="western"><surname>Handlirsch</surname><given-names>A</given-names></name></person-group> (<year>1909</year>)<article-title> Zur Phylogenie und Flügelmorphologie der Ptychopteriden (Dipteren). Annalen des K.K.</article-title> <source>Naturhistorischen Hofmuseums Wien </source> <volume>23</volume>: <fpage>263</fpage>-<lpage>272</lpage>.</mixed-citation></ref><ref id="B28"><mixed-citation xmlns:xlink="http://www.w3.org/1999/xlink" xlink:type="simple"><person-group><name name-style="western"><surname>Rojík</surname><given-names>P</given-names></name></person-group> (<year>2004</year>)<article-title> New stratigraphic subdivision of the Tertiary in the Sokolov Basin.</article-title> <source>Journal of the Czech Geological Society </source> <volume>49</volume>: <fpage>173</fpage>-<lpage>185</lpage>.</mixed-citation></ref><ref id="B19"><mixed-citation xmlns:xlink="http://www.w3.org/1999/xlink" xlink:type="simple"><person-group><name name-style="western"><surname>Nel</surname><given-names>A</given-names></name><name name-style="western"><surname>Prokop</surname><given-names>J</given-names></name></person-group> (<year>2009</year>)<article-title> Go to the species in paleoentomology: illusion or necessity.</article-title> <source>Mémoires de la Société Entomologique de France </source> <volume>8</volume> (<issue>2009</issue>): <fpage>49</fpage>-<lpage>55</lpage>.</mixed-citation></ref><ref id="B9"><mixed-citation xmlns:xlink="http://www.w3.org/1999/xlink" xlink:type="simple"><person-group><name name-style="western"><surname>Hörnschemeyer</surname><given-names>T</given-names></name><name name-style="western"><surname>Wedmann</surname><given-names>S</given-names></name><name name-style="western"><surname>Poinar</surname><given-names>G</given-names></name></person-group> (<year>2009</year>)<article-title> How long can insect species exist? Evidence from extant and fossil <italic>Micromalthus</italic> beetles (Insecta: Coleoptera).</article-title> <source>Zoological Journal of the Linnean Society </source> <volume>158</volume>: <fpage>300</fpage>-<lpage>311</lpage>.</mixed-citation></ref></ref-list></tp:taxon-treatment>
